# Supplementary material for: Genetic Diversity in Invasive Populations of Argentine Stem Weevil Associated with Adaptation to Biocontrol
Source: Insects. 2020 Jul 14;11(7):441. doi: 10.3390/insects11070441 (PMC7411575; doi:10.3390/insects11070441)
Supplement: Supplementary file 1 [file insects-11-00441-s001.zip]

Archive with 2 entries (2 files):
- insects-842368-supplementary Figure.pdf
- insects-842368-supplementary Tables.pdf
